# Supplementary material for: Spontaneous perception of numerosity in pre-school children
Source: Proc Biol Sci. 2019 Jul 10;286(1906):20191245. doi: 10.1098/rspb.2019.1245 (PMC6650702; doi:10.1098/rspb.2019.1245)
Supplement: 2AFC numerosity comparison task [file rspb20191245supp1.zip]

Archive with 70 entries (70 files):
- EXPLICT_presc_ID101018_22May2018_121354.mat
- EXPLICT_presc_ID101267_26Apr2018_105657.mat
- EXPLICT_presc_ID110972_24May2018_114602.mat
- EXPLICT_presc_ID131004_03May2018_104838.mat
- EXPLICT_presc_ID131004_07May2018_095758.mat
- EXPLICT_presc_ID151007_17May2018_120013.mat
- EXPLICT_presc_ID151007_22May2018_120321.mat
- EXPLICT_presc_ID151040_26Apr2018_092849.mat
- EXPLICT_presc_ID161140_04May2018_095124.mat
- EXPLICT_presc_ID171162_03May2018_103552.mat
- EXPLICT_presc_ID171162_26Apr2018_100307.mat
- EXPLICT_presc_ID201098_24May2018_105527.mat
- EXPLICT_presc_ID220963_08Jun2018_114902.mat
- EXPLICT_presc_ID221031_24Apr2018_103638.mat
- EXPLICT_presc_ID221089_01Jun2018_095815.mat
- EXPLICT_presc_ID271214_07Jun2018_101118.mat
- EXPLICT_presc_ID281096_24Apr2018_110358.mat
- EXPLICT_presc_ID291151_04May2018_102024.mat
- EXPLICT_presc_ID301022_31May2018_102327.mat
- EXPLICT_presc_ID301261_24May2018_102559.mat
- EXPLICT_presc_ID321272_24Apr2018_105215.mat
- EXPLICT_presc_ID330985_22May2018_114402.mat
- EXPLICT_presc_ID361057_25May2018_113304.mat
- EXPLICT_presc_ID361224_08Jun2018_113455.mat
- EXPLICT_presc_ID371003_07Jun2018_104417.mat
- EXPLICT_presc_ID371092_08Jun2018_120427.mat
- EXPLICT_presc_ID371092_12Jun2018_104635.mat
- EXPLICT_presc_ID380974_25May2018_115235.mat
- EXPLICT_presc_ID421008_24Apr2018_111957.mat
- EXPLICT_presc_ID421123_12Jun2018_093127.mat
- EXPLICT_presc_ID441286_24May2018_101225.mat
- EXPLICT_presc_ID451036_26Apr2018_102309.mat
- EXPLICT_presc_ID480929_08Jun2018_101641.mat
- EXPLICT_presc_ID481163_24May2018_104125.mat
- EXPLICT_presc_ID481236_26Apr2018_094312.mat
- EXPLICT_presc_ID491027_25May2018_111658.mat
- EXPLICT_presc_ID510953_13Jun2018_093303.mat
- EXPLICT_presc_ID520956_04May2018_093241.mat
- EXPLICT_presc_ID551163_24May2018_115139.mat
- EXPLICT_presc_ID560925_24May2018_112809.mat
- EXPLICT_presc_ID561049_07Jun2018_101559.mat
- EXPLICT_presc_ID571108_22May2018_113219.mat
- EXPLICT_presc_ID580997_03May2018_110214.mat
- EXPLICT_presc_ID591037_22May2018_102257.mat
- EXPLICT_presc_ID591057_25May2018_102535.mat
- EXPLICT_presc_ID631109_24May2018_120450.mat
- EXPLICT_presc_ID640916_07Jun2018_110722.mat
- EXPLICT_presc_ID640976_01Jun2018_100334.mat
- EXPLICT_presc_ID641147_26Apr2018_103556.mat
- EXPLICT_presc_ID660975_12Jun2018_103252.mat
- EXPLICT_presc_ID671256_29May2018_120340.mat
- EXPLICT_presc_ID680928_08Jun2018_105809.mat
- EXPLICT_presc_ID701102_24May2018_121330.mat
- EXPLICT_presc_ID730991_31May2018_100924.mat
- EXPLICT_presc_ID741262_12Jun2018_104030.mat
- EXPLICT_presc_ID761260_08Jun2018_111937.mat
- EXPLICT_presc_ID771053_25May2018_104307.mat
- EXPLICT_presc_ID781023_24May2018_105104.mat
- EXPLICT_presc_ID811219_25May2018_120707.mat
- EXPLICT_presc_ID841051_31May2018_103554.mat
- EXPLICT_presc_ID841257_22May2018_115555.mat
- EXPLICT_presc_ID851255_24May2018_102036.mat
- EXPLICT_presc_ID881011_04May2018_094204.mat
- EXPLICT_presc_ID891115_22May2018_122240.mat
- EXPLICT_presc_ID901076_04May2018_092349.mat
- EXPLICT_presc_ID911214_24May2018_113748.mat
- EXPLICT_presc_ID921041_25May2018_110159.mat
- EXPLICT_presc_ID921079_12Jun2018_103254.mat
- EXPLICT_presc_ID971160_25May2018_101523.mat
- EXPLICT_presc_ID981205_29May2018_110327.mat
