# Supplementary material for: Spontaneous perception of numerosity in pre-school children
Source: Proc Biol Sci. 2019 Jul 10;286(1906):20191245. doi: 10.1098/rspb.2019.1245 (PMC6650702; doi:10.1098/rspb.2019.1245)
Supplement: Dot-reproduction task [file rspb20191245supp2.zip]

Archive with 103 entries (103 files):
- REPRO_presc_ID101018_15May2018_111347.mat
- REPRO_presc_ID101018_22May2018_120834.mat
- REPRO_presc_ID101267_26Apr2018_103711.mat
- REPRO_presc_ID101267_26Apr2018_105215.mat
- REPRO_presc_ID110972_17May2018_105804.mat
- REPRO_presc_ID110972_24May2018_115132.mat
- REPRO_presc_ID131004_03May2018_104202.mat
- REPRO_presc_ID131004_26Apr2018_092821.mat
- REPRO_presc_ID151007_15May2018_101756.mat
- REPRO_presc_ID151007_17May2018_115502.mat
- REPRO_presc_ID151040_20Apr2018_110237.mat
- REPRO_presc_ID151040_26Apr2018_092041.mat
- REPRO_presc_ID161140_02May2018_105352.mat
- REPRO_presc_ID161140_02May2018_105951.mat
- REPRO_presc_ID201098_17May2018_103751.mat
- REPRO_presc_ID201098_24May2018_105108.mat
- REPRO_presc_ID221031_20Apr2018_104629.mat
- REPRO_presc_ID221031_20Apr2018_105604.mat
- REPRO_presc_ID221089_01Jun2018_095338.mat
- REPRO_presc_ID221089_17May2018_110644.mat
- REPRO_presc_ID281096_04May2018_093619.mat
- REPRO_presc_ID281096_24Apr2018_105238.mat
- REPRO_presc_ID291151_02May2018_095016.mat
- REPRO_presc_ID291151_02May2018_095809.mat
- REPRO_presc_ID301022_15May2018_113854.mat
- REPRO_presc_ID301022_31May2018_101720.mat
- REPRO_presc_ID301261_15May2018_121028.mat
- REPRO_presc_ID301261_24May2018_102115.mat
- REPRO_presc_ID330985_17May2018_095802.mat
- REPRO_presc_ID330985_17May2018_100501.mat
- REPRO_presc_ID361057_14May2018_104124.mat
- REPRO_presc_ID361057_25May2018_112535.mat
- REPRO_presc_ID380974_14May2018_110226.mat
- REPRO_presc_ID380974_25May2018_114421.mat
- REPRO_presc_ID441286_17May2018_101756.mat
- REPRO_presc_ID441286_17May2018_102450.mat
- REPRO_presc_ID451036_26Apr2018_100123.mat
- REPRO_presc_ID451036_26Apr2018_101208.mat
- REPRO_presc_ID480929_07Jun2018_095404.mat
- REPRO_presc_ID480929_08Jun2018_100530.mat
- REPRO_presc_ID481163_14May2018_112732.mat
- REPRO_presc_ID481163_24May2018_103404.mat
- REPRO_presc_ID491027_15May2018_114832.mat
- REPRO_presc_ID491027_25May2018_111059.mat
- REPRO_presc_ID520956_03May2018_101833.mat
- REPRO_presc_ID520956_04May2018_092418 copy.mat
- REPRO_presc_ID520956_08May2018_110352.mat
- REPRO_presc_ID551163_15May2018_105238.mat
- REPRO_presc_ID551163_24May2018_114421.mat
- REPRO_presc_ID560925_14May2018_102259.mat
- REPRO_presc_ID560925_24May2018_113638.mat
- REPRO_presc_ID561049_07Jun2018_094935.mat
- REPRO_presc_ID561049_07Jun2018_100847.mat
- REPRO_presc_ID571108_14May2018_113943.mat
- REPRO_presc_ID571108_22May2018_113619.mat
- REPRO_presc_ID580997_02May2018_092436.mat
- REPRO_presc_ID580997_03May2018_105742.mat
- REPRO_presc_ID591057_15May2018_095113.mat
- REPRO_presc_ID591057_17May2018_103042.mat
- REPRO_presc_ID640916_07Jun2018_105951.mat
- REPRO_presc_ID640916_12Jun2018_104632.mat
- REPRO_presc_ID640976_22May2018_111721.mat
- REPRO_presc_ID640976_24May2018_105725.mat
- REPRO_presc_ID641147_03May2018_112450.mat
- REPRO_presc_ID641147_04May2018_100526.mat
- REPRO_presc_ID641147_26Apr2018_102155.mat
- REPRO_presc_ID660975_07Jun2018_104840.mat
- REPRO_presc_ID660975_12Jun2018_102821.mat
- REPRO_presc_ID671256_15May2018_100503.mat
- REPRO_presc_ID671256_29May2018_115004.mat
- REPRO_presc_ID671256_29May2018_115911.mat
- REPRO_presc_ID680928_07Jun2018_105929.mat
- REPRO_presc_ID701102_17May2018_104625.mat
- REPRO_presc_ID701102_24May2018_120459.mat
- REPRO_presc_ID730991_15May2018_102826.mat
- REPRO_presc_ID730991_31May2018_100350.mat
- REPRO_presc_ID771053_15May2018_115804.mat
- REPRO_presc_ID771053_25May2018_103220.mat
- REPRO_presc_ID781023_17May2018_101215.mat
- REPRO_presc_ID781023_24May2018_104426.mat
- REPRO_presc_ID830909_02May2018_100511.mat
- REPRO_presc_ID830909_02May2018_101417.mat
- REPRO_presc_ID841051_14May2018_101337.mat
- REPRO_presc_ID841051_31May2018_102926.mat
- REPRO_presc_ID841257_15May2018_112042.mat
- REPRO_presc_ID841257_22May2018_114952.mat
- REPRO_presc_ID851255_14May2018_120821.mat
- REPRO_presc_ID851255_24May2018_101257.mat
- REPRO_presc_ID861136_02May2018_093234.mat
- REPRO_presc_ID861136_02May2018_093933.mat
- REPRO_presc_ID881011_26Apr2018_105909.mat
- REPRO_presc_ID881011_26Apr2018_111249.mat
- REPRO_presc_ID901076_26Apr2018_112200.mat
- REPRO_presc_ID901076_26Apr2018_113139.mat
- REPRO_presc_ID911214_15May2018_120257.mat
- REPRO_presc_ID911214_15May2018_121549.mat
- REPRO_presc_ID921041_14May2018_105143.mat
- REPRO_presc_ID921041_25May2018_105119.mat
- REPRO_presc_ID971160_14May2018_120009.mat
- REPRO_presc_ID971160_25May2018_100839.mat
- REPRO_presc_ID981205_15May2018_103804.mat
- REPRO_presc_ID981205_29May2018_105301.mat
- REPRO_presc_ID981205_29May2018_105659.mat
