# Supplementary material for: Spontaneous perception of numerosity in pre-school children
Source: Proc Biol Sci. 2019 Jul 10;286(1906):20191245. doi: 10.1098/rspb.2019.1245 (PMC6650702; doi:10.1098/rspb.2019.1245)
Supplement: Odd-one-out task [file rspb20191245supp3.zip]

Archive with 89 entries (89 files):
- ODDONE_presc_ID161115_10Apr2018_105904.mat
- ODDONE_presc_ID161115_10Apr2018_110638.mat
- ODDONE_presc_ID161115_10Apr2018_111141.mat
- ODDONE_presc_ID161115_13Apr2018_103124.mat
- ODDONE_presc_ID161115_13Apr2018_103401.mat
- ODDONE_presc_ID161115_13Apr2018_103610.mat
- ODDONE_presc_ID220963_07Jun2018_115526.mat
- ODDONE_presc_ID220963_08Jun2018_114307.mat
- ODDONE_presc_ID261071_09Apr2018_111741.mat
- ODDONE_presc_ID261071_09Apr2018_112053.mat
- ODDONE_presc_ID261071_09Apr2018_112348.mat
- ODDONE_presc_ID261071_09Apr2018_112623.mat
- ODDONE_presc_ID261071_09Apr2018_112838.mat
- ODDONE_presc_ID261071_09Apr2018_113038.mat
- ODDONE_presc_ID271214_12Jun2018_100457.mat
- ODDONE_presc_ID271214_12Jun2018_101138.mat
- ODDONE_presc_ID271214_12Jun2018_101915.mat
- ODDONE_presc_ID361018_09Apr2018_113615.mat
- ODDONE_presc_ID361018_09Apr2018_114022.mat
- ODDONE_presc_ID361018_09Apr2018_114515.mat
- ODDONE_presc_ID361018_09Apr2018_114926.mat
- ODDONE_presc_ID361018_12Apr2018_115006.mat
- ODDONE_presc_ID361018_12Apr2018_115251.mat
- ODDONE_presc_ID361224_07Jun2018_114641.mat
- ODDONE_presc_ID361224_08Jun2018_112821.mat
- ODDONE_presc_ID371092_08Jun2018_115610.mat
- ODDONE_presc_ID371092_12Jun2018_103858.mat
- ODDONE_presc_ID421123_12Jun2018_093646.mat
- ODDONE_presc_ID421123_12Jun2018_094356.mat
- ODDONE_presc_ID501039_11Apr2018_100836.mat
- ODDONE_presc_ID501039_11Apr2018_101518.mat
- ODDONE_presc_ID501039_11Apr2018_102002.mat
- ODDONE_presc_ID501039_13Apr2018_100917.mat
- ODDONE_presc_ID501039_13Apr2018_101202.mat
- ODDONE_presc_ID501039_13Apr2018_101503.mat
- ODDONE_presc_ID510953_13Jun2018_091608.mat
- ODDONE_presc_ID510953_13Jun2018_092601.mat
- ODDONE_presc_ID510980_10Apr2018_112824.mat
- ODDONE_presc_ID510980_10Apr2018_113516.mat
- ODDONE_presc_ID510980_10Apr2018_113929.mat
- ODDONE_presc_ID510980_10Apr2018_114413.mat
- ODDONE_presc_ID510980_10Apr2018_114843.mat
- ODDONE_presc_ID510980_10Apr2018_115059.mat
- ODDONE_presc_ID640916_12Jun2018_105411.mat
- ODDONE_presc_ID640916_13Jun2018_100623.mat
- ODDONE_presc_ID701108_11Apr2018_103407.mat
- ODDONE_presc_ID701108_11Apr2018_103909.mat
- ODDONE_presc_ID701108_11Apr2018_104224.mat
- ODDONE_presc_ID701108_12Apr2018_120456.mat
- ODDONE_presc_ID701108_12Apr2018_120828.mat
- ODDONE_presc_ID701108_12Apr2018_121050.mat
- ODDONE_presc_ID731051_10Apr2018_101009.mat
- ODDONE_presc_ID731051_10Apr2018_101345.mat
- ODDONE_presc_ID731051_10Apr2018_101602.mat
- ODDONE_presc_ID731051_10Apr2018_102037.mat
- ODDONE_presc_ID731051_10Apr2018_102254.mat
- ODDONE_presc_ID731051_10Apr2018_102538.mat
- ODDONE_presc_ID741149_10Apr2018_104432.mat
- ODDONE_presc_ID741149_10Apr2018_105024.mat
- ODDONE_presc_ID741149_10Apr2018_105415.mat
- ODDONE_presc_ID741149_12Apr2018_112527.mat
- ODDONE_presc_ID741149_12Apr2018_112939.mat
- ODDONE_presc_ID741149_12Apr2018_113413.mat
- ODDONE_presc_ID741262_07Jun2018_112751.mat
- ODDONE_presc_ID741262_07Jun2018_113925.mat
- ODDONE_presc_ID761260_08Jun2018_110745.mat
- ODDONE_presc_ID761260_13Jun2018_095813.mat
- ODDONE_presc_ID870885_11Apr2018_113301.mat
- ODDONE_presc_ID870885_11Apr2018_113939.mat
- ODDONE_presc_ID870885_11Apr2018_114255.mat
- ODDONE_presc_ID870885_12Apr2018_110754.mat
- ODDONE_presc_ID870885_12Apr2018_111051.mat
- ODDONE_presc_ID870885_12Apr2018_111407.mat
- ODDONE_presc_ID911141_09Apr2018_115807.mat
- ODDONE_presc_ID911141_09Apr2018_120406.mat
- ODDONE_presc_ID911141_09Apr2018_120720.mat
- ODDONE_presc_ID911141_09Apr2018_121044.mat
- ODDONE_presc_ID911141_09Apr2018_121330.mat
- ODDONE_presc_ID911141_09Apr2018_121622.mat
- ODDONE_presc_ID981147_09Apr2018_104559.mat
- ODDONE_presc_ID981147_09Apr2018_104643.mat
- ODDONE_presc_ID981147_09Apr2018_104829.mat
- ODDONE_presc_ID981147_09Apr2018_105007.mat
- ODDONE_presc_ID981147_09Apr2018_105351.mat
- ODDONE_presc_ID981147_09Apr2018_105724.mat
- ODDONE_presc_ID981147_09Apr2018_110036.mat
- ODDONE_presc_ID981147_09Apr2018_110338.mat
- ODDONE_presc_ID981147_09Apr2018_110845.mat
- ODDONE_presc_ID981147_09Apr2018_111035.mat
