# Supplementary material for: Spontaneous perception of numerosity in pre-school children
Source: Proc Biol Sci. 2019 Jul 10;286(1906):20191245. doi: 10.1098/rspb.2019.1245 (PMC6650702; doi:10.1098/rspb.2019.1245)
Supplement: Odd-one-out task [file rspb20191245supp4.zip]

Archive with 133 entries (133 files):
- ODDONE_primary_ID140321_02May2017_095437.mat
- ODDONE_primary_ID140321_02May2017_095850.mat
- ODDONE_primary_ID140321_02May2017_100233.mat
- ODDONE_primary_ID140321_11May2017_123537.mat
- ODDONE_primary_ID140321_11May2017_124014.mat
- ODDONE_primary_ID140321_11May2017_124358.mat
- ODDONE_primary_ID170155_10May2017_090919.mat
- ODDONE_primary_ID170155_10May2017_091417.mat
- ODDONE_primary_ID170155_10May2017_092648.mat
- ODDONE_primary_ID170155_15May2017_094047.mat
- ODDONE_primary_ID170155_15May2017_100301.mat
- ODDONE_primary_ID170155_15May2017_100743.mat
- ODDONE_primary_ID180408_03May2017_121100.mat
- ODDONE_primary_ID180408_03May2017_121602.mat
- ODDONE_primary_ID180408_03May2017_122038.mat
- ODDONE_primary_ID180408_12May2017_083724.mat
- ODDONE_primary_ID180408_12May2017_084338.mat
- ODDONE_primary_ID180408_12May2017_084828.mat
- ODDONE_primary_ID230506_04May2017_123645.mat
- ODDONE_primary_ID230506_04May2017_124157.mat
- ODDONE_primary_ID230506_04May2017_124634.mat
- ODDONE_primary_ID230506_09May2017_084209.mat
- ODDONE_primary_ID230506_09May2017_084701.mat
- ODDONE_primary_ID230506_09May2017_085221.mat
- ODDONE_primary_ID280277_09May2017_095829.mat
- ODDONE_primary_ID280277_09May2017_101005.mat
- ODDONE_primary_ID280277_09May2017_101435.mat
- ODDONE_primary_ID280277_15May2017_090331.mat
- ODDONE_primary_ID280277_15May2017_090846.mat
- ODDONE_primary_ID280277_15May2017_091737.mat
- ODDONE_primary_ID340517_02May2017_104739.mat
- ODDONE_primary_ID340517_02May2017_105210.mat
- ODDONE_primary_ID340517_02May2017_105538.mat
- ODDONE_primary_ID340517_02May2017_110016.mat
- ODDONE_primary_ID340517_04May2017_101932.mat
- ODDONE_primary_ID340517_04May2017_102426.mat
- ODDONE_primary_ID390083_09May2017_120216.mat
- ODDONE_primary_ID390083_09May2017_121101.mat
- ODDONE_primary_ID390083_09May2017_121559.mat
- ODDONE_primary_ID390083_12May2017_094320.mat
- ODDONE_primary_ID390083_12May2017_095036.mat
- ODDONE_primary_ID390083_12May2017_095853.mat
- ODDONE_primary_ID410375_03May2017_092147.mat
- ODDONE_primary_ID410375_03May2017_092637.mat
- ODDONE_primary_ID410375_03May2017_093126.mat
- ODDONE_primary_ID410375_11May2017_094942.mat
- ODDONE_primary_ID410375_11May2017_095602.mat
- ODDONE_primary_ID410375_11May2017_100328.mat
- ODDONE_primary_ID480295_03May2017_123530.mat
- ODDONE_primary_ID480295_03May2017_124243.mat
- ODDONE_primary_ID480295_03May2017_124901.mat
- ODDONE_primary_ID480295_03May2017_125500.mat
- ODDONE_primary_ID480295_12May2017_085352.mat
- ODDONE_primary_ID480295_12May2017_085948.mat
- ODDONE_primary_ID480295_12May2017_091746.mat
- ODDONE_primary_ID520250_04May2017_121804.mat
- ODDONE_primary_ID520250_04May2017_122257.mat
- ODDONE_primary_ID520250_04May2017_122708.mat
- ODDONE_primary_ID520250_09May2017_090128.mat
- ODDONE_primary_ID520250_09May2017_090557.mat
- ODDONE_primary_ID520250_09May2017_091019.mat
- ODDONE_primary_ID550368_02May2017_110629.mat
- ODDONE_primary_ID550368_02May2017_111304.mat
- ODDONE_primary_ID550368_02May2017_111628.mat
- ODDONE_primary_ID550368_04May2017_095727.mat
- ODDONE_primary_ID550368_04May2017_100256.mat
- ODDONE_primary_ID550368_04May2017_100740.mat
- ODDONE_primary_ID750312_02May2017_112413.mat
- ODDONE_primary_ID750312_02May2017_112832.mat
- ODDONE_primary_ID750312_02May2017_113242.mat
- ODDONE_primary_ID750312_10May2017_093742.mat
- ODDONE_primary_ID750312_10May2017_094230.mat
- ODDONE_primary_ID750312_10May2017_094727.mat
- ODDONE_primary_ID770242_09May2017_093408.mat
- ODDONE_primary_ID770242_09May2017_094110.mat
- ODDONE_primary_ID770242_09May2017_094553.mat
- ODDONE_primary_ID770242_12May2017_092542.mat
- ODDONE_primary_ID770242_12May2017_093121.mat
- ODDONE_primary_ID770242_12May2017_101224.mat
- ODDONE_primary_ID790536_03May2017_085104.mat
- ODDONE_primary_ID790536_03May2017_085745.mat
- ODDONE_primary_ID790536_03May2017_090347.mat
- ODDONE_primary_ID790536_10May2017_123700.mat
- ODDONE_primary_ID790536_10May2017_124219.mat
- ODDONE_primary_ID790536_10May2017_124803.mat
- ODDONE_primary_ID799972_03May2017_102941.mat
- ODDONE_primary_ID799972_03May2017_103401.mat
- ODDONE_primary_ID799972_03May2017_103736.mat
- ODDONE_primary_ID799972_10May2017_103541.mat
- ODDONE_primary_ID799972_10May2017_104017.mat
- ODDONE_primary_ID799972_10May2017_104428.mat
- ODDONE_primary_ID800282_10May2017_084417.mat
- ODDONE_primary_ID800282_10May2017_085108.mat
- ODDONE_primary_ID800282_10May2017_085546.mat
- ODDONE_primary_ID800282_11May2017_121527.mat
- ODDONE_primary_ID800282_11May2017_122036.mat
- ODDONE_primary_ID800282_11May2017_122548.mat
- ODDONE_primary_ID830417_03May2017_094135.mat
- ODDONE_primary_ID830417_03May2017_094803.mat
- ODDONE_primary_ID830417_03May2017_095240.mat
- ODDONE_primary_ID830417_10May2017_102242.mat
- ODDONE_primary_ID830417_10May2017_102722.mat
- ODDONE_primary_ID830417_10May2017_103114.mat
- ODDONE_primary_ID830521_09May2017_123052.mat
- ODDONE_primary_ID830521_09May2017_123608.mat
- ODDONE_primary_ID830521_09May2017_124000.mat
- ODDONE_primary_ID830521_12May2017_101840.mat
- ODDONE_primary_ID830521_12May2017_102314.mat
- ODDONE_primary_ID830521_12May2017_103306.mat
- ODDONE_primary_ID840448_02May2017_115202.mat
- ODDONE_primary_ID840448_02May2017_115820.mat
- ODDONE_primary_ID840448_02May2017_120257.mat
- ODDONE_primary_ID840448_11May2017_101215.mat
- ODDONE_primary_ID840448_11May2017_102011.mat
- ODDONE_primary_ID840448_11May2017_102206.mat
- ODDONE_primary_ID850476_02May2017_121044.mat
- ODDONE_primary_ID850476_02May2017_121526.mat
- ODDONE_primary_ID850476_02May2017_121941.mat
- ODDONE_primary_ID850476_10May2017_095345.mat
- ODDONE_primary_ID850476_10May2017_095804.mat
- ODDONE_primary_ID850476_10May2017_100130.mat
- ODDONE_primary_ID900354_03May2017_100751.mat
- ODDONE_primary_ID900354_03May2017_101636.mat
- ODDONE_primary_ID900354_03May2017_102255.mat
- ODDONE_primary_ID900354_10May2017_121701.mat
- ODDONE_primary_ID900354_10May2017_122603.mat
- ODDONE_primary_ID900354_10May2017_123039.mat
- ODDONE_primary_ID900368_02May2017_093842.mat
- ODDONE_primary_ID900368_02May2017_094442.mat
- ODDONE_primary_ID900368_02May2017_094847.mat
- ODDONE_primary_ID900368_11May2017_125356.mat
- ODDONE_primary_ID900368_11May2017_125852.mat
- ODDONE_primary_ID900368_11May2017_130315.mat
